# Supplementary material for: Long COVID – a critical disruption of cholinergic neurotransmission?
Source: Bioelectron Med. 2025 Feb 27;11:5. doi: 10.1186/s42234-025-00167-8 (PMC11866872; doi:10.1186/s42234-025-00167-8)
Supplement: Supplementary file 1 — Supplementary Material 1. [file 42234_2025_167_MOESM1_ESM.xlsx]

## Sheet: Tabelle1
region of interest (ROI)	Pre treatment	Post treatment	Change [%]	Change [VT]
Brain	8.60609	9.25169	7.60657	0.645599
Cardiac	2.50715	2.53662	0.390043	0.0294723
Trachea	2.00219	1.51968	-24.0991	-0.482509
Small bowel	4.18052	4.63021	10.7569	0.449694
Duodenum	8.89667	4.51348	-49.2677	-4.38318
Colon	3.61895	2.75454	-23.8856	-0.864406
Urinary bladder	16.8799	13.6351	-19.2228	-3.24479
Lung upper lobe	2.44762	2.18495	-10.7318	-0.262671
Lung lower lobe	3.23281	3.52014	8.93952	0.287327
Lung middle lobe	2.47165	2.45844	-0.534339	-0.013207
Muscles	2.91311	3.09408	7.34508	0.180961
Spleen	12.0337	14.5519	20.9264	2.51822
Kidney	11.6836	11.7854	0.810479	0.101775
Gallbladder	7.14422	8.69719	21.7375	1.55297
Liver	13.4086	14.156	5.57393	0.747385
Stomach	10.88	9.7589	-10.304	-1.12107
Pancreas	11.3639	9.77256	-14.0037	-1.59137
Adrenal gland	16.0111	15.0017	-5.9051	-1.00948
Peripheral bones	2.27501	2.18875	-12.1999	-0.0100326
Ribs	3.55355	4.77465	43.0986	1.2211
Vertebrae	6.80731	8.99956	39.1476	2.19225
